# Supplementary material for: A Matter of Contrast: Yellow Flower Colour Constrains Style Length in Crocus species
Source: PLoS One. 2016 Apr 28;11(4):e0154728. doi: 10.1371/journal.pone.0154728 (PMC4849759; doi:10.1371/journal.pone.0154728)
Supplement: S1 Table — The list indicates the perigone colour in 4 categories, the style length in relation to the perigone length, the stamen length in relation to the perigone length, the style length in relation to the stamen length, and floral characteristics like branched styles and colour of stamens and styles. For comparison, the classification in categories for style and stamen (or equal) length is listed as stated by Maw [38] and Mathew [22] respectively. Information regarding markings on the inside or outside of the tepals may be incomplete due to limitations in availability of reliable photographs. The image sources of photographs used are listed. (XLSX) [file pone.0154728.s001.xlsx]

## Sheet: S1 Table
Genus	Species	Perigone colour	Style highly branched	Style colour	Stamen colour	Relative length of style	Relative length of stamens	Relative difference in length of style and stamens	Longer feature / equal length	Longer feature according to Maw 1886	Longer feature according to Mathew 1982	Perigone characteristics	Image source
Crocus	abantensis	violet	-	orange	yellow	0.85	0.833333	0.0166667	style			basally yellow	Photograph by Tony Goode; http://www.alpinegardensociety.net/plants/crocus/
Crocus	adanensis	violet	-	orange	yellow	0.638889	0.555556	0.0833333	style			basally yellow	Photograph by Tony Goode; http://www.alpinegardensociety.net/plants/crocus/
Crocus	aerius	violet	-	yellow	yellow	0.785714	0.595238	0.190476	style	equal		violet stripes; basally yellow	Photograph by John Lonsdale; http://www.edgewoodgardens.net
Crocus	albocoronatus	violet	-	orange	yellow	0.508197	0.344262	0.163934	style			basally yellow and white; dark violet veins on the outside	Photograph by Jānis Rukšāns; http://www.srgc.net
Crocus	artvinensis	violet	-	orange	white	0.701754	0.45614	0.245614	style			basally yellow; violet stripes	Photograph by John Lonsdale; http://www.edgewoodgardens.net
Crocus	autranii	violet	-	orange	white	0.75	0.458333	0.291667	style			basally white; violet stripes	Photograph by Cyril Lafong; http://www.alpinegardensociety.net/plants/crocus/
Crocus	banaticus	violet	x	violet	yellow	0.842105	0.578947	0.263158	style	style	style	inner tepals much smaller	Photograph by Tony Goode; http://www.alpinegardensociety.net/plants/crocus/
Crocus	baytopiorum	violet	-	white	yellow	0.758621	0.672414	0.0862069	style			-	Photograph by Tony Goode; http://www.alpinegardensociety.net/plants/crocus/
Crocus	cancellatus	violet	x	orange	yellow	0.897959	0.469388	0.428571	style	style		basally yellow	Photograph by Tony Goode; http://www.alpinegardensociety.net/plants/crocus/
Crocus	cf. tauri	violet	-	orange	yellow	0.526316	0.526316	0	equal			basally yellow; violet marks on the outside	Photograph by Jānis Rukšāns; http://www.srgc.net
Crocus	corsicus	violet	-	orange	yellow	0.758621	0.62069	0.137931	style	equal / stamens		violet stripes	Photograph by Tony Goode; http://www.alpinegardensociety.net/plants/crocus/
Crocus	dalmaticus	violet	-	orange	yellow	0.566667	0.4	0.166667	style	style		basally yellow	Photograph by Tony Goode; http://www.alpinegardensociety.net/plants/crocus/
Crocus	etruscus	violet	-	orange	yellow	0.710526	0.631579	0.0789474	style	style		basally yellow	Photograph by Tony Goode; http://www.alpinegardensociety.net/plants/crocus/
Crocus	goulimyi	violet	-	yellow	yellow	0.741935	0.596774	0.145161	style			-	Photograph by Mark Smyth; http://www.marksgardenplants.com/crocus.htm
Crocus	hermoneus	violet	x	orange	yellow	0.984375	0.5625	0.421875	style			-	Photograph by John Lonsdale; http://www.edgewoodgardens.net
Crocus	heuffelianus	violet	-	orange	yellow	0.847458	0.661017	0.186441	style			apically violet marks	Photograph by John Lonsdale; http://www.edgewoodgardens.net
Crocus	ilvensis	violet	-	orange	yellow	0.884615	0.75	0.134615	style			violet veins on the outside	Unknown photographer; http://www.naturamediterraneo.com
Crocus	imperati	violet	-	orange	yellow	0.5	0.558824	-0.0588235	stamens	style / equal / stamens		violet stripes	Photograph by Tony Goode; http://www.alpinegardensociety.net/plants/crocus/
Crocus	karduchorum	violet	x	white	white	0.85567	0.505155	0.350515	style	style		violet veins	Photograph by Thomas Huber; http://www.srgc.net
Crocus	kosaninii	violet	-	orange	yellow	0.730769	0.692308	0.0384615	style			basally yellow	Photograph by Tony Goode; http://www.alpinegardensociety.net/plants/crocus/
Crocus	kotschyanus	violet	-	white	white	0.538462	0.423077	0.115385	style	style		yellow blotches at tepal base; violet stripes	Photograph by Mark Smyth; http://www.marksgardenplants.com/crocus.htm
Crocus	leichtlinii	violet	-	orange	black	0.291667	0.541667	-0.25	stamens			basally yellow	Photograph by John Lonsdale; http://www.edgewoodgardens.net
Crocus	ligusticus	violet	x	red	yellow	0.75	0.431818	0.318182	style			basally violet stripes	Photograph by Thomas Huber; http://www.srgc.net
Crocus	longiflorus	violet	-	red	yellow	0.684211	0.631579	0.0526316	style	style		basally yellow; violet stripes (; strong honey scent)	Photograph by Tony Goode; http://www.alpinegardensociety.net/plants/crocus/
Crocus	lydius	violet	-	orange	yellow	0.7	0.7	0	equal			basally yellow; violet veins on the outside	Kerndorff et al. (2011) Three New Species of Crocus (Liliiflorae, Iridaceae) from Turkey
Crocus	micranthus	violet	-	orange	yellow	0.649123	0.578947	0.0701754	style			basally yellow; violet stripes on the outside	Photograph by Jānis Rukšāns; http://www.srgc.net
Crocus	minimus	violet	-	orange	yellow	0.527027	0.472973	0.0540541	style	style		violet stripes	Photograph by John Lonsdale; http://www.edgewoodgardens.net
Crocus	nerimaniae	violet	-	yellow	black	0.36	0.48	-0.12	stamens			basally yellow	Photograph by John Lonsdale; http://www.edgewoodgardens.net
Crocus	nudiflorus	violet	x	yellow	yellow	0.852941	0.617647	0.235294	style	style	style	-	Photograph by John Lonsdale; http://www.edgewoodgardens.net
Crocus	oreocreticus	violet	-	red	yellow	0.727273	0.454545	0.272727	style		style	violet stripes	Photograph by Tony Goode; http://www.alpinegardensociety.net/plants/crocus/
Crocus	pallasii	violet	-	red	yellow	0.301887	0.45283	-0.150943	stamens	stamens		violet veins	Photograph by Mark Smyth; http://www.marksgardenplants.com/crocus.htm
Crocus	paschei	violet	-	orange	yellow	0.577778	0.377778	0.2	style			basally yellow	Photograph by John Lonsdale; http://www.edgewoodgardens.net
Crocus	pelistericus	violet	-	yellow	yellow	0.782609	0.521739	0.26087	style		not discernible	-	Photograph by Darren Sleep; http://www.alpinegardensociety.net/plants/crocus/
Crocus	pulchellus	violet	x	orange	white	0.345238	0.261905	0.0833333	style	equal		basally yellow blotches; violet veins	Photograph by Mark Smyth; http://www.marksgardenplants.com/crocus.htm
Crocus	robertianus	violet	-	orange	yellow	0.761905	0.52381	0.238095	style			basally yellow	Photograph by Tony Goode; http://www.alpinegardensociety.net/plants/crocus/
Crocus	rujanensis	violet	-	yellow	yellow	0.606061	0.409091	0.19697	style			basally yellow	Photograph by Mark Smyth; http://www.marksgardenplants.com/crocus.htm
Crocus	sativus	violet	-	red	yellow	1.33333	0.583333	0.75	style	style	style	basally violet; violet veins	Photograph by Tony Goode; http://www.alpinegardensociety.net/plants/crocus/
Crocus	serotinus	violet	x	orange	yellow	0.789474	0.605263	0.184211	style	style	style	-	Photograph by Tony Goode; http://www.alpinegardensociety.net/plants/crocus/
Crocus	sublimis	violet	-	orange	yellow	0.517241	0.586207	-0.0689655	stamens			basally yellow	Photograph by Tony Goode; http://www.alpinegardensociety.net/plants/crocus/
Crocus	atticus	violet	-	orange	yellow	0.5	0.469697	0.030303	style			basally yellow	Photograph by John Lonsdale; http://www.edgewoodgardens.net
Crocus	speciosus	violet	x	orange	yellow	0.766667	0.333333	0.433333	style	style		violet veins	Photograph by Tony Goode; http://www.alpinegardensociety.net/plants/crocus/
Crocus	suaveolens	violet	-	orange	orange	0.761905	0.547619	0.214286	style	style / equal		basally yellow; violet veins	Photograph by Tony Goode; http://www.alpinegardensociety.net/plants/crocus/
Crocus	tauricus	violet	-	orange	yellow	0.681818	0.545455	0.136364	style			basally yellow; violet veins on the outside	Photograph by Jānis Rukšāns; http://www.srgc.net
Crocus	thomasii	violet	-	red	yellow	0.731959	0.453608	0.278351	style		style	basally yellow	Photograph by Mark Smyth; http://www.marksgardenplants.com/crocus.htm
Crocus	tommasinianus	violet	-	orange	yellow	0.367647	0.617647	-0.25	stamens	style		-	Photograph by Mark Smyth; http://www.marksgardenplants.com/crocus.htm
Crocus	tournefortii	violet	x	orange	white	0.763158	0.473684	0.289474	style	style	style	basally yellow	Photograph by Tony Goode; http://www.alpinegardensociety.net/plants/crocus/
Crocus	veluchensis	violet	-	orange	yellow	0.673913	0.565217	0.108696	style	style	style	-	Photograph by Tony Goode; http://www.alpinegardensociety.net/plants/crocus/
Crocus	wattiorum	violet	-	red	black	0.813953	0.674419	0.139535	style			basally yellow; violet veins	Photograph by John Lonsdale; http://www.edgewoodgardens.net
Crocus	antalyensis	violet/white	-	yellow	yellow	0.4	0.5	-0.1	stamens			basally yellow; exterior markings	Photograph by Tony Goode; http://www.alpinegardensociety.net/plants/crocus/
Crocus	biflorus	violet/white	-	orange	yellow	0.823529	0.705882	0.117647	style	style		basally yellow; violet stripes	Photograph by Tony Goode; http://www.alpinegardensociety.net/plants/crocus/
Crocus	cambessedesii	violet/white	-	orange	yellow	0.355263	0.789474	-0.434211	stamens	stamens	stamens	violet stripes	Photograph by John Lonsdale; http://www.edgewoodgardens.net
Crocus	carpetanus	violet/white	-	white	yellow	0.453488	0.465116	-0.0116279	stamens	stamens		basally white	Photograph by Manuel Gancedo Fernández; http://www.floralaciana.blogspot.de
Crocus	cartwrightianus	violet/white	-	red	yellow	0.791667	0.708333	0.0833333	style	style	style	violet stripes	Photograph by Tony Goode; http://www.alpinegardensociety.net/plants/crocus/
Crocus	caspius	violet/white	-	yellow	yellow	0.71875	0.4375	0.28125	style	style		basally yellow	Photograph by John Lonsdale; http://www.edgewoodgardens.net
Crocus	cf. adamii	violet/white	-	orange	yellow	0.446429	0.357143	0.0892857	style	style	equal	basally yellow	Photograph by John Lonsdale; http://www.edgewoodgardens.net
Crocus	cyprius	violet/white	-	orange	yellow	0.621622	0.648649	-0.027027	stamens	style		basally yellow	Photograph by Tony Goode; http://www.alpinegardensociety.net/plants/crocus/
Crocus	fibroannulatus	violet/white	x	orange	yellow	0.759615	0.605769	0.153846	style			basally yellow; violet veins on the outside	Photograph by Jānis Rukšāns; http://www.srgc.net
Crocus	hartmannianus	violet/white	-	orange	black	0.795455	0.409091	0.386364	style			basally yellow; violet marks on the outside	Photograph by Oron Peri; http://www.srgc.net
Crocus	hittiticus	violet/white	-	yellow	black	0.565217	0.608696	-0.0434783	stamens			basally yellow; violet marks on the outside	Photograph by Tony Goode; http://www.alpinegardensociety.net/plants/crocus/
Crocus	kerndorffiorum	violet/white	-	yellow	yellow	0.8	0.342857	0.457143	style			violet stripes	Photograph by John Lonsdale; http://www.edgewoodgardens.net
Crocus	laevigatus	violet/white	x	orange	white	1.09375	0.6875	0.40625	style	style		basally yellow; violet stripes	Photograph by Tony Goode; http://www.alpinegardensociety.net/plants/crocus/
Crocus	minutus	violet/white	-	white	yellow	0.538462	0.576923	-0.0384615	stamens			basally yellow; violet markings on the outside	Photograph by Jānis Rukšāns; http://www.srgc.net
Crocus	nevadensis	violet/white	-	white	white	0.203704	0.333333	-0.12963	stamens	stamens		violet stripes	Photograph by John Lonsdale; http://www.edgewoodgardens.net
Crocus	niveus	violet/white	-	orange	yellow	0.54	0.4	0.14	style			basally yellow	Photograph by Mark Smyth; http://www.marksgardenplants.com/crocus.htm
Crocus	pestalozzae	violet/white	-	orange	yellow	0.722222	0.611111	0.111111	style	style		basally yellow; black blotch at each filament base	Photograph by Tony Goode; http://www.alpinegardensociety.net/plants/crocus/
Crocus	pseudonubigena	violet/white	-	red	yellow	0.5	0.53125	-0.03125	stamens			basally yellow	Photograph by Tony Goode; http://www.alpinegardensociety.net/plants/crocus/
Crocus	reticulatus	violet/white	-	orange	yellow	0.5625	0.416667	0.145833	style	style		violet veins	Photograph by Tony Goode; http://www.alpinegardensociety.net/plants/crocus/
Crocus	sieberi	violet/white	-	orange	yellow	0.628571	0.471429	0.157143	style	style / stamens		basally yellow; purple marks on outside	Photograph by Mark Smyth; http://www.marksgardenplants.com/crocus.htm
Crocus	vernus	violet/white	-	orange	yellow	0.83871	0.645161	0.193548	style	style		-	Photograph by Tony Goode; http://www.alpinegardensociety.net/plants/crocus/
Crocus	versicolor	violet/white	-	orange	yellow	0.576923	0.538462	0.0384615	style	style		basally yellow; purple veins	Photograph by Tony Goode; http://www.alpinegardensociety.net/plants/crocus/
Crocus	alatavicus	white	-	white	white	0.519231	0.538462	-0.0192308	stamens	stamens / equal		violet stripes on the outside; basally yellow on the inside	Photograph by John Lonsdale; http://www.edgewoodgardens.net
Crocus	aleppicus	white	x	orange	black	0.727273	0.5	0.227273	style	stamens		basally yellow	Photograph by Tony Goode; http://www.alpinegardensociety.net/plants/crocus/
Crocus	asumaniae	white	-	orange	yellow	0.6	0.44	0.16	style		style	-	Photograph by Tony Goode; http://www.alpinegardensociety.net/plants/crocus/
Crocus	beydaglarensis	white	-	orange	yellow	0.927711	0.73494	0.192771	style			basally yellow; violet veins on the outside	Photograph by Kadir Terzioğlu; http://www.crocusmania.blogspot.de
Crocus	boryi	white	x	orange	white	0.637931	0.5	0.137931	style	style	style	basally yellow	Photograph by Mark Smyth; http://www.marksgardenplants.com/crocus.htm
Crocus	candidus	white	-	yellow	yellow	0.617647	0.647059	-0.0294118	stamens	stamens		basally yellow	Photograph by Tony Goode; http://www.alpinegardensociety.net/plants/crocus/
Crocus	fauseri	white	-	orange	black	0.65	0.525	0.125	style			basally yellow; violet veins on the outside	Photograph by Jānis Rukšāns; http://www.srgc.net
Crocus	fleischeri	white	x	red	yellow	0.54	0.5	0.04	style	style		-	Photograph by John Lonsdale; http://www.alpinegardensociety.net/plants/crocus/
Crocus	gilanicus	white	-	yellow	white	0.652174	0.608696	0.0434783	style			light violet stripes	Photograph by Tony Goode; http://www.alpinegardensociety.net/plants/crocus/
Crocus	hadriaticus	white	-	orange	yellow	0.45	0.5125	-0.0625	stamens	style	no stamens depicted	basally yellow	Photograph by John Lonsdale; http://www.edgewoodgardens.net
Crocus	hyemalis	white	x	orange	black	0.602941	0.558824	0.0441176	style	style / equal	style	basally yellow; dark stripes	Photograph by John Lonsdale; http://www.edgewoodgardens.net
Crocus	malyi	white	-	orange	yellow	0.792683	0.536585	0.256098	style	style		basally yellow	Photograph by Mark Smyth; http://www.marksgardenplants.com/crocus.htm
Crocus	mathewii	white	-	orange	yellow	0.697674	0.465116	0.232558	style			basally dark violet	Photograph by John Lonsdale; http://www.edgewoodgardens.net
Crocus	melantherus	white	-	orange	black	0.619403	0.544776	0.0746269	style			basally yellow; violet stripes	Photograph by Jānis Rukšāns; http://www.srgc.net
Crocus	michelsonii	white	-	white	yellow	0.717391	0.630435	0.0869565	style			basally and outside with purple marks	Photograph by John Lonsdale; http://www.alpinegardensociety.net/plants/crocus/
Crocus	moabiticus	white	-	red	white	1.01724	0.724138	0.293103	style			basally violet stripes	Photograph by John Lonsdale; http://www.edgewoodgardens.net
Crocus	ochroleucus	white	-	yellow	white	0.578947	0.486842	0.0921053	style	style (/ occ. Stamens)		basally yellow	Photograph by Mark Smyth; http://www.marksgardenplants.com/crocus.htm
Crocus	vallicola	white	-	yellow	yellow	0.642857	0.535714	0.107143	style	style		basally yellow blotches and violet veins on the inside	Photograph by Tony Goode; http://www.alpinegardensociety.net/plants/crocus/
Crocus	veneris	white	x	orange	yellow	0.566667	0.333333	0.233333	style	style		basally yellow; violet veins	Photograph by Tony Goode; http://www.alpinegardensociety.net/plants/crocus/
Crocus	almehensis	yellow	-	orange	yellow	0.465116	0.418605	0.0465116	style			-	Photograph by Jānis Rukšāns; http://www.srgc.net
Crocus	ancyrensis	yellow	-	yellow	yellow	0.478632	0.555556	-0.0769231	stamens	style		-	Photograph by Jessica Bossems
Crocus	angustifolius	yellow	-	yellow	yellow	0.635417	0.614583	0.0208333	style	style		violet stripes on the outside	Photograph by Jessica Bossems
Crocus	chrysanthus	yellow	-	orange	yellow	0.86	0.52	0.34	style	style / equal		-	Photograph by Jessica Bossems
Crocus	cvijicii	yellow	-	orange	yellow	0.842857	0.907143	-0.0642857	stamens		style	-	Photograph by Jessica Bossems
Crocus	danfordiae	yellow	-	orange	yellow	0.333333	0.6	-0.266667	stamens	stamens		-	Photograph by Jessica Bossems
Crocus	flavus dissectus	yellow	x	yellow	yellow	0.655556	0.955556	-0.3	stamens			-	Photograph by Jessica Bossems
Crocus	flavus	yellow	-	orange	yellow	0.614754	0.540984	0.0737705	style	stamens	stamens	-	Photograph by Jessica Bossems
Crocus	gargaricus	yellow	-	yellow	yellow	0.642105	0.8	-0.157895	stamens	stamens / equal	stamens / equal	-	Photograph by Jessica Bossems
Crocus	graveolens	yellow	x	yellow	yellow	0.707965	0.734513	-0.0265487	stamens			violet stripes	Photograph by Jessica Bossems
Crocus	korolkowii	yellow	-	yellow	yellow	0.555556	0.472222	0.0833333	style	stamens / equal / style	style	basally dark brown marks	Photograph by Jessica Bossems
Crocus	olivieri	yellow	x	yellow	yellow	0.743902	0.804878	-0.0609756	stamens	stamens		-	Photograph by Jessica Bossems
Crocus	scardicus	yellow	-	orange	yellow	0.629032	0.629032	0	equal		not discernible	basally white/violet	Photograph by Tony Willis; https://www.nargs.org
Crocus	scharojanii	yellow	-	yellow	yellow	0.793651	0.634921	0.15873	style	stamens		-	Photograph by Ian Young; http://www.srgc.net
Crocus	sieheanus	yellow	-	orange	yellow	0.700935	0.420561	0.280374	style		style	-	Photograph by Jessica Bossems
Crocus	thirkeanus	yellow	-	yellow	yellow	0.694118	0.729412	-0.0352941	stamens			-	Photograph by Jessica Bossems
Crocus	vitellinus	yellow	x	orange	yellow	0.5	0.611111	-0.111111	stamens	style	style / equal	-	Photograph by Tony Goode; http://www.alpinegardensociety.net/plants/crocus/
Romulea	bulbocodium	violet	-	white	yellow	0.732394	0.56338	0.169014	style			basally yellow	Photograph by Javier Martin; http://www.http://commons.wikimedia.org
Romulea	pratensis	violet	-	yellow	yellow	0.309524	0.333333	-0.0238095	similar			basally yellow; violet stripes	Photograph by jw; http://www.macgardens.org
Romulea	ramiflora	violet	-	white	yellow	0.46	0.42	0.04	similar			basally yellow	Photograph by Bob Rutemoeller; http://www.pacificbulbsociety.org
